# Supplementary material for: A redescription of Rhysida celeris (Humbert & Saussure, 1870), with a proposal of eight new synonyms (Scolopendromorpha, Scolopendridae, Otostigminae)
Source: Zookeys. 2013 Jan 15;(258):17–29. doi: 10.3897/zookeys.258.4675 (PMC3591754; doi:10.3897/zookeys.258.4675)
Supplement: XML Treatment for Rhysida celeris [file zookeys.258.4675-treatment1.xml]

<!DOCTYPE tp:taxon-treatment
  PUBLIC "-//TaxonX//DTD Taxonomic Treatment Publishing DTD v0 20100105//EN" "tax-treatment-NSO.dtd">
<tp:taxon-treatment xmlns:tp="http://www.plazi.org/taxpub"><tp:treatment-meta><mixed-citation publication-type="journal"><person-group><name><surname>Chagas-Júnior</surname><given-names>Amazonas</given-names></name></person-group><article-title>A redescription of 
                    <italic>Rhysida celeris</italic> (Humbert &amp; Saussure, 1870), with a proposal of eight new synonyms (Scolopendromorpha, Scolopendridae, Otostigminae)
                </article-title><source>Zookeys</source><day>15</day><month>1</month><year>2013</year><volume>2013</volume><issue>258</issue><fpage>17</fpage><lpage>29</lpage><pub-id pub-id-type="doi">10.3897/zookeys.258.4675</pub-id></mixed-citation></tp:treatment-meta><tp:nomenclature><tp:taxon-name>
                        <tp:taxon-name-part taxon-name-part-type="genus">Rhysida</tp:taxon-name-part>
                        <tp:taxon-name-part taxon-name-part-type="species">celeris</tp:taxon-name-part>
                    <object-id xmlns:xlink="http://www.w3.org/1999/xlink" xlink:type="simple">http://species-id.net/wiki/Rhysida_celeris</object-id>
								</tp:taxon-name><tp:taxon-authority>(Humbert &amp; Saussure, 1870)</tp:taxon-authority><xref ref-type="fig" rid="F1">Figures 1</xref><xref ref-type="fig" rid="F2"/><xref ref-type="fig" rid="F3">–10</xref><tp:nomenclature-citation-list><tp:nomenclature-citation><tp:taxon-name>Branchiostoma celer</tp:taxon-name><comment> Humbert &amp; Saussure, 1870: 202; <xref ref-type="bibr" rid="B24">Saussure and Humbert 1872</xref>: 122; <xref ref-type="bibr" rid="B17">Kohlrausch 1881</xref>: 69; <xref ref-type="bibr" rid="B20">Meinert 1886</xref>: 183.</comment></tp:nomenclature-citation><tp:nomenclature-citation><tp:taxon-name>Rhysida celeris</tp:taxon-name><comment> Pocock, 1896: 27; <xref ref-type="bibr" rid="B18">Kraepelin 1903</xref>: 149 (+<italic><tp:taxon-name>Rhysida aspera</tp:taxon-name></italic>); <xref ref-type="bibr" rid="B1">Attems 1930</xref>: 188; <xref ref-type="bibr" rid="B5">Bücherl 1942</xref>: 315; 1974: 119.</comment></tp:nomenclature-citation><tp:nomenclature-citation><tp:taxon-name>Trematoptychus celeris</tp:taxon-name><comment> Chamberlin, 1914: 181.</comment></tp:nomenclature-citation><tp:nomenclature-citation><tp:taxon-name>Rhysida celeris andina</tp:taxon-name><comment> Bücherl, 1953: 112; 1974: 119. Syn. n.</comment></tp:nomenclature-citation><tp:nomenclature-citation><tp:taxon-name>Rhysida caripensis</tp:taxon-name><comment> González-Sponga, 2002: 51. Syn. n.</comment></tp:nomenclature-citation><tp:nomenclature-citation><tp:taxon-name>Rhysida neoespartana</tp:taxon-name><comment> González-Sponga, 2002: 52. Syn. n.</comment></tp:nomenclature-citation><tp:nomenclature-citation><tp:taxon-name>Rhysida guayanica</tp:taxon-name><comment> González-Sponga, 2002: 53. Syn. n.</comment></tp:nomenclature-citation><tp:nomenclature-citation><tp:taxon-name>Rhysida maritima</tp:taxon-name><comment> González-Sponga, 2002: 54. Syn. n.</comment></tp:nomenclature-citation><tp:nomenclature-citation><tp:taxon-name>Rhysida monaguensis</tp:taxon-name><comment> González-Sponga, 2002: 55. Syn. n.</comment></tp:nomenclature-citation><tp:nomenclature-citation><tp:taxon-name>Rhysida porlamarensis</tp:taxon-name><comment> González-Sponga, 2002: 56. Syn. n.</comment></tp:nomenclature-citation><tp:nomenclature-citation><tp:taxon-name>Rhysida sucupanensis</tp:taxon-name><comment> González-Sponga, 2002: 58. Syn. n.</comment></tp:nomenclature-citation></tp:nomenclature-citation-list></tp:nomenclature><tp:treatment-sec sec-type="Type material examined"><title>Type material examined.</title><p><bold>Venezuela</bold> –<bold><italic><tp:taxon-name>Rhysida caripensis</tp:taxon-name></italic></bold> – Holotype (MIZA0015958, ex. MAGS 680a) and paratype (MIZA0015958, ex. MAGS 680b), Edo. Monagas, Caripe, Caripe (<named-content xmlns:xlink="http://www.w3.org/1999/xlink" content-type="dwc:verbatimCoordinates" xlink:type="simple">10°12'00"N, 63°30'00"W</named-content>), ix.1991, Dora Padrón de García leg.; <bold><italic><tp:taxon-name>Rhysida neoespartana</tp:taxon-name></italic></bold> – Holotype (MIZA0015954, ex. MAGS 319a) and paratype (MIZA0015954, ex. MAGS 319b), Edo. Nueva Esparta, La Asunción, Marcano (<named-content xmlns:xlink="http://www.w3.org/1999/xlink" content-type="dwc:verbatimCoordinates" xlink:type="simple">11°02'00"N, 63°51'46"W</named-content>), 1988–1989–1991, Dora Padrón de Garcia leg.; <bold><italic><tp:taxon-name>Rhysida guayanica</tp:taxon-name></italic></bold> – Holotype (MIZA0015961, ex. MAGS 738a) and paratype (MIZA0015961, ex. MAGS 738b), Edo. Bolívar, Los Pijiguaos, Cedeño (<named-content xmlns:xlink="http://www.w3.org/1999/xlink" content-type="dwc:verbatimCoordinates" xlink:type="simple">06°35'20"N, 66°45'12"W</named-content>), 01.v.1992, José Manuel Ayala leg.; <bold><italic><tp:taxon-name>Rhysida maritima</tp:taxon-name></italic></bold> – Holotype (MIZA0015957, ex. MAGS 580a), Edo. Carabobo, Goaigoaza, Puerto Cabello (<named-content xmlns:xlink="http://www.w3.org/1999/xlink" content-type="dwc:verbatimCoordinates" xlink:type="simple">10°29'36"N, 68°02'48"W</named-content>) in 19.iii.1990, and paratype (MIZA0015963, ex. MAGS 1002), Edo. Carabobo, San Esteban, Puerto Cabello, in 18.x.1998, both collected by A. R. Delgado de González &amp; Manuel Ángel González Sponga; <bold><italic><tp:taxon-name>Rhysida monaguensis</tp:taxon-name></italic></bold> – Holotype (MIZA0016084, ex. MAGS 970a) and paratype (MIZA0016084, ex. MAGS 970b), Edo. Monagas, Uverito, Sotillo (<named-content xmlns:xlink="http://www.w3.org/1999/xlink" content-type="dwc:verbatimCoordinates" xlink:type="simple">08°42'10"N, 63°22'00"W</named-content>), 30.iv.1998, Oswaldo Fuentes leg.; <bold><italic><tp:taxon-name>Rhysida porlamarensis</tp:taxon-name></italic></bold> – Holotype (MIZA0015953, ex. MAGS 315a and paratype MIZA0015953, ex. MAGS 315b), Edo. Nueva Esparta, Porlamar, Calle San Rafael, Porlamar (<named-content xmlns:xlink="http://www.w3.org/1999/xlink" content-type="dwc:verbatimCoordinates" xlink:type="simple">10°57'30"N, 63°51'00"W</named-content>), 30.iii.1988, Carlos Contreras leg.; <bold><italic><tp:taxon-name>Rhysida sucupanensis</tp:taxon-name></italic></bold> – Holotype (MIZA0015908, ex. MAGS 63a) and paratype (MIZA0015908, ex. MAGS 63b), Edo. Delta Amaruco, Sucupana, Casacoima (<named-content xmlns:xlink="http://www.w3.org/1999/xlink" content-type="dwc:verbatimCoordinates" xlink:type="simple">08°41'N, 61°48'W</named-content>), 16.ix.1987, Pedro Delgado leg.</p><!--PageBreak--></tp:treatment-sec><tp:treatment-sec sec-type="Additional material examined"><title>Additional material examined.</title><p><bold>Jamaica</bold> – BMNH – 1 specimen; <bold>Dominican Republic</bold> – ZMH – 4 specimens, Sánchez, 5.vii.1905, C. Gagzol; ZMH – 1 specimen, Sánchez, Bay V. Samaná, xii.1894, Bock; <bold>Haiti</bold> – ZMH – 4 specimens, Port au Prince, 29.v.1901, Dr. Rouch; <bold>Montserrat</bold> – BMNH – 1 specimen, B.W.I., ii.1932; <bold>Costa Rica</bold> – ZMH – 1 specimen, Puerto Simón, 19.xi.1899, R. Mull; <bold>Suriname</bold> – ZMH – 2 specimens, Paramaribo, 28.v.1910, C. Hellesl; <bold>Colombia</bold> – IAVH – 1 specimen, Vichada, Cumaribo, Cgto. Santa Rita, PNN El Tuparro, 14-16-II-2004, I. Quintero, E. Gonzalez; IAVH – 1 specimen, Vichada, Cumaribo, Selva de Mataven, 31-III-02-IV-2007, L.E. Franco; IAVH – 1 specimen, Vichada, Gaviotas, 31-VI-1995; IAVH – 1 specimen, Caquetá, Solano, PNN Chiribiquete, 24-26-II- 2000, M. Ospina &amp; E. González; ICN-M.Ch-0005, 1 specimen, Amazonas, Leticia, Via Torame, X-2000, Sist. Animal; ICN-M.Ch-0035, 1 specimen, Sucre, San Onofre, Boca cerrada, canal del dique, 1-IV-2000, E. Ulloa; ICN-M.Ch-0037, 1 specimen, Sucre, Galeras, Vereda corozera, 14-I-1999, E. Hernández; ICN-M.Ch-0039, 1 specimen, Meta, Vereda <!--PageBreak-->Apiay, sector el bosque villa Lolé , 23-XII-2001, M. Rojas; ICN-M.Ch-0097, 1 specimen, Casanare, Aguazul, Vda. El Charte, Finca Namaste, 20-IX-1996, Estudiantes Biol UN; ICN-M.Ch-0100, 1 specimen, Tolima, San Luis, 13-VI-1992, A. Castillo; ICN-M.Ch-0136, 1 specimen, Meta, San Martin, 1–15 -IV-2011, W. Galvis; ICN-M.Ch-0138, 1 specimen, Vaupés, Est. Biol. Caparù, 2002–2004, J. Pinzón; <bold>Ecuador</bold> – QCAZ – 3 specimens, Francisco Orelanna, La Joya de Los Sachas, 3.vi.2006, J. Mideros; QCAZ – 1 specimen, Francisco Orelanna, PN Yasumi, M.J. Tamariz; QCAZ – 1 specimen, Napo, Tena, 19.ix.2004; <bold>Argentina</bold> – ZMUC – 11 specimens, Riacho del Oro, 17.06.1899, W. Sorensen; ZMUC – 2 specimens, 19.08.1895.</p></tp:treatment-sec><tp:treatment-sec sec-type="Diagnosis"><title>Diagnosis.</title><p>General body color light blue or olive green, sternites and legs light blue or yellowish; prefemur and femur of the ultimate legs light blue, sometimes tibiae and tarsi are pale. Antennae with 17 to 21 articles, first two articles, dorsal surface and ¾ of ventral surface of third articles glabrous. Cephalic plate smooth, without sutures or depressions; tooth plates wider than high, 4+4, 4+5 or 5+5 teeth. Tergites smooth; complete paramedian sutures present from tergites 3–5 to 19–20, margination from tergites 5–9 to 21. Posterior border of tergite 21 ending in an obtuse angle. A pair of spiracles at 7th leg -bearing segment. Sternites 2, 3 or 4 to 19 with anterior incomplete paramedian sutures, but without depressions. Coxopleuron not prolonged, very short process with two small apical spines. Legs 1 to 16 (or 17) or 2 to 18 (sometimes 17) with two tarsal spurs, 19 (or 20) with one and 21 without; ultimate legs long, prefemur without spines.</p></tp:treatment-sec><tp:treatment-sec sec-type="Description"><title>Redescription.</title><p>Body length from 40 to 70 mm. General body color light blue or olive green, sternites and legs light blue or yellowish; prefemur and femur of the ultimate legs light or dark blue, but sometimes tibia and tarsi are pale or light blue. Antennae with 17 to 21 articles, first two and dorsal surface and ¾ of the ventral surface of the third article are glabrous; antennae reaching the posterior margin of tergite 5. Cephalic plate smooth, with a median sulcus but without sutures or depressions (<xref ref-type="fig" rid="F1">Fig. 1</xref>), wider than long. Anterior margin of cephalic plate right-angled, with four ocelli in each side, posterior margin slightly rounded (<xref ref-type="fig" rid="F1">Fig. 1</xref>). Forcipular coxosternum without depressions (<xref ref-type="fig" rid="F1">Fig. 2</xref>); tooth plates with 4+4, 4+5 or 5+5 teeth; the inner two teeth are closer to each other than to the external teeth (<xref ref-type="fig" rid="F1">Fig. 3</xref>). Each tooth plate with a long seta in the center; the tooth plates with obtuse angled basal suture. Trochanteropreforal process well-developed, long and ending as a point, with three to five denticles laterally, these sometimes not visible (<xref ref-type="fig" rid="F1">Fig. 4</xref>). Tergites smooth, wider than long. Tergite 1 without sutures, its anterior border overlapping the posterior border of the cephalic plate. Tergites 3–5 to 19–20 with complete paramedian sutures (<xref ref-type="fig" rid="F2">Fig. 5</xref>). Tergites 5 to 21 marginate, usually from tergite 11 (<xref ref-type="fig" rid="F2">Fig. 5</xref>), but sometimes also from tergite 16. The margination is clearly visible in the anterior part of the tergites; tergite 21 with a slight posterior depression and triangular posterior margin (<xref ref-type="fig" rid="F2">Fig. 7</xref>). A pair of spiracles on the 7th leg -bearing segment. Sternites smooth, wider than long. Sternites 2 (4)-19 with short incomplete anterior sutures (<xref ref-type="fig" rid="F2">Fig. 6</xref>). However, sometimes, they are overlapped by the posterior margin of the previous sternite and visible only at sternites 5–18. Sternite 21 longer than wide; converging caudad and with straight or slightly concave posterior margin (<xref ref-type="fig" rid="F2">Fig. 8</xref>). Coxopleural pores of several sizes, and numerous; the pore-field occupies nearly all surface of <!--PageBreak--><!--PageBreak-->coxopleuron except for its dorsal and posterior parts, which are free of pores, posterior part of coxopleuron with a longitudinal depression (<xref ref-type="fig" rid="F3">Fig. 9</xref>); very short coxopleural process with two apical spines (<xref ref-type="fig" rid="F3">Fig. 10</xref>); apical spines may be combined as 1+2 or 2+3. Leg 1 with one femoral spur and legs 1 and 2 with one tibial spurs; legs 1 to 16, 17 or from 2 to 18 with two tarsal spurs, 19 and 20 with one and 21 without. Sometimes legs 20 lack spurs. Pretarsi of all legs with two accessory spines. Ultimate legs long and slender (12 mm to 22 mm). Prefemur without spines.</p><fig id="F1" position="float" orientation="portrait"><label>Figure 1–4.</label><caption><p><bold>1</bold> <italic><tp:taxon-name>Rhysida celeris</tp:taxon-name></italic> from Ecuador. Cephalic plate <bold>2</bold> Forcipular Coxosternum <bold>3</bold> Tooth plates <bold>4</bold> Forcipular trochanteroprefemur process. Scale bars 1 mm.</p></caption><graphic xmlns:xlink="http://www.w3.org/1999/xlink" xlink:href="ZooKeys-258-017-g001.jpg" position="float" orientation="portrait" xlink:type="simple"/></fig><fig id="F2" position="float" orientation="portrait"><label>Figure 5–8. </label><caption><p><bold>5</bold> Tergites 11, 12 and 13 <bold>6</bold>  Sternites 4, 5 and 6 <bold>7</bold> Tergite 21 <bold>8</bold> Segment 21 showing sternite 21 and coxopleuron. Scale bars 1 mm.</p></caption><graphic xmlns:xlink="http://www.w3.org/1999/xlink" xlink:href="ZooKeys-258-017-g002.jpg" position="float" orientation="portrait" xlink:type="simple"/></fig><fig id="F3" position="float" orientation="portrait"><label>Figure 9–10. </label><caption><p><bold>9</bold> Segment 21 showing the coxopleuron <bold>10</bold> Detail of the terminal part of the coxopleuron showing the spines. Scale bar 1 mm.</p></caption><graphic xmlns:xlink="http://www.w3.org/1999/xlink" xlink:href="ZooKeys-258-017-g003.jpg" position="float" orientation="portrait" xlink:type="simple"/></fig></tp:treatment-sec><tp:treatment-sec sec-type="Taxonomic remarks"><title>Taxonomic remarks.</title><p>Except for <italic><tp:taxon-name>Rhysida maritima</tp:taxon-name></italic> where the holotype and paratype were separated and given different numbers (e.g., holotype, MAGS 580a, and, paratype, MAGS 1002), the type specimens of all other species described by <xref ref-type="bibr" rid="B13">González-Sponga (2002)</xref> were left united and were labeled with identical numbers (e.g., holotype, MAGS7400, and a paratype, MAGS740b). The acronym MAGS in the collection numbers stands for ‘Manuel Ángel Gonzalez Sponga’ and indicates that the specimens belong to his private collection, which after his death was transferred to the myriapodological collection of Museo del Intituto de Zoología Agrícola Francisco Fernández Yèpez, Maracay, Venezuela. The type series of <italic><tp:taxon-name>Rhysida caripensis</tp:taxon-name></italic>, <italic><tp:taxon-name>Rhysida neoespartana</tp:taxon-name></italic>, <italic><tp:taxon-name>Rhysida monaguensis</tp:taxon-name></italic> and <italic><tp:taxon-name>Rhysida porlamarensis</tp:taxon-name></italic> consists of more than two specimens. The recognition of the holotype is only possible by measuring the total body length, cephalic plate and ultimate legs and by checking them against the original publication (<xref ref-type="bibr" rid="B13">González-Sponga 2002</xref>).</p><p>The results of the review of the type-material described by <xref ref-type="bibr" rid="B13">González-Sponga (2002)</xref> are summarized in <xref ref-type="table" rid="T1">Table 1</xref>. The type of <italic><tp:taxon-name>Rhysida celeris andina</tp:taxon-name></italic> was not examined, but all characters (number of antennal articles, complete paramedian sutures and the margination of the tergites, sternite sutures, forcipular tooth-plates and tarsal spurs) fall within the intraspecific variation found in <italic><tp:taxon-name>Rhysida celeris</tp:taxon-name></italic>. Therefore, <italic><tp:taxon-name>Rhysida celeris andina</tp:taxon-name></italic> was also included in this revision, but the proposed synonymy is based solely on critical analysis of the published information (<xref ref-type="bibr" rid="B7">Bücherl 1953</xref>).</p><table-wrap id="T1" position="float" orientation="portrait"><label>Table 1.</label><caption><p>Characters of the species considered in this study. Information based on personal examination of types and original data (in parentheses) as published by <xref ref-type="bibr" rid="B13">González-Sponga (2002)</xref> and <xref ref-type="bibr" rid="B4">Bücherl (1939</xref>, <xref ref-type="bibr" rid="B7">1953</xref>). ? = not described.</p></caption><table><tbody><tr><th rowspan="1" colspan="1"/><th rowspan="1" colspan="1"><italic><tp:taxon-name>Rhysida caripensis</tp:taxon-name></italic></th><th rowspan="1" colspan="1"><italic><tp:taxon-name>Rhysida neoespartana</tp:taxon-name></italic></th><th rowspan="1" colspan="1"><italic><tp:taxon-name>Rhysida guayanica</tp:taxon-name></italic></th><th rowspan="1" colspan="1"><italic><tp:taxon-name>Rhysida maritima</tp:taxon-name></italic></th><th rowspan="1" colspan="1"><italic><tp:taxon-name>Rhysida monaguensis</tp:taxon-name></italic></th><th rowspan="1" colspan="1"><italic><tp:taxon-name>Rhysida porlamarensis</tp:taxon-name></italic></th><th rowspan="1" colspan="1"><italic><tp:taxon-name>Rhysida socupanensis</tp:taxon-name></italic></th><th rowspan="1" colspan="1"><italic><tp:taxon-name>Rhysida celeris andina</tp:taxon-name></italic></th></tr><tr><td rowspan="1" colspan="1">Numbers of antenna articles </td><td rowspan="1" colspan="1">19, (20) and 21</td><td rowspan="1" colspan="1">(17), 19, 20, and 19+20 </td><td rowspan="1" colspan="1">18, 19, 20 and (21)</td><td rowspan="1" colspan="1">19, (20-21) and , 21</td><td rowspan="1" colspan="1">18, (19), 20 and 21</td><td rowspan="1" colspan="1">19, 20, 19+20 (17)</td><td rowspan="1" colspan="1">20, (Not described)</td><td rowspan="1" colspan="1">(20)</td></tr><tr><td rowspan="1" colspan="1">Complete paramedian sutures on tergites</td><td rowspan="1" colspan="1">3 to 20 (3 to 20)</td><td rowspan="1" colspan="1">3 to 20 (2-3 to 20)</td><td rowspan="1" colspan="1">3 to 20 (3 to 20)</td><td rowspan="1" colspan="1">4 to 20 (4 to 20)</td><td rowspan="1" colspan="1">7 to 20 (7 to 20)</td><td rowspan="1" colspan="1">5 to 20 (5 to 20)</td><td rowspan="1" colspan="1">3 to 20 (3 to 20)</td><td rowspan="1" colspan="1">(6 to ?)</td></tr><tr><td rowspan="1" colspan="1">Marginate tergites </td><td rowspan="1" colspan="1">13 to 21 (16 to 21)</td><td rowspan="1" colspan="1">16 to 21 (Posterior tergites)</td><td rowspan="1" colspan="1">14 to 21 (Posterior tergites)</td><td rowspan="1" colspan="1">16 to 21 (Posterior tergites)</td><td rowspan="1" colspan="1">17 to 21 (Posterior tergites)</td><td rowspan="1" colspan="1">18 to 21 (Posterior tergites)</td><td rowspan="1" colspan="1">15 to 21 (16 to 21)</td><td rowspan="1" colspan="1">(16-19 to 21)</td></tr><tr><td rowspan="1" colspan="1">Incomplete sternite paramedian sutures </td><td rowspan="1" colspan="1">2 to 18 (Without)</td><td rowspan="1" colspan="1">1 to 18 (Without)</td><td rowspan="1" colspan="1">2 to 18 (Without)</td><td rowspan="1" colspan="1">4 to 17 (Without)</td><td rowspan="1" colspan="1">3 to 17 (Without)</td><td rowspan="1" colspan="1">3 to 18 (Without)</td><td rowspan="1" colspan="1">2 to 18 (Without)</td><td rowspan="1" colspan="1">(1 to 20)</td></tr><tr><td rowspan="1" colspan="1">Tooth plates</td><td rowspan="1" colspan="1">4+5 (5+5)</td><td rowspan="1" colspan="1">(4+4) 5+5 </td><td rowspan="1" colspan="1">4+4, 4+5 and 5+5 (Not described)</td><td rowspan="1" colspan="1">4+4 (4+4)</td><td rowspan="1" colspan="1">(3+3), 4+4, 4+5 and 5+5 </td><td rowspan="1" colspan="1">4+4, 4+5 and 5+5 (Not described)</td><td rowspan="1" colspan="1">5+5 (5+5)</td><td rowspan="1" colspan="1">(0+5 (damage))</td></tr><tr><td rowspan="1" colspan="1">2 spurs on tarsus 1 of legs</td><td rowspan="1" colspan="1">1 to 17 and 18 (Not described)</td><td rowspan="1" colspan="1">1 to 16, 17 and 18 (Not described)</td><td rowspan="1" colspan="1">2 to 17 (Described only to leg 2)</td><td rowspan="1" colspan="1">1 to 18 (Not described)</td><td rowspan="1" colspan="1">1 to 18 (On all legs)</td><td rowspan="1" colspan="1">1 to 18 (On all legs)</td><td rowspan="1" colspan="1">1 to 18 (Not described)</td><td rowspan="1" colspan="1">(1 to 19)</td></tr><tr><td rowspan="1" colspan="1">1 spur on tarsus 1 of legs</td><td rowspan="1" colspan="1">18, 19 and 20 (Not described)</td><td rowspan="1" colspan="1">17, 18, 19 and 20 (Not described)</td><td rowspan="1" colspan="1">1, 19 and 20 (Described only to leg 1)</td><td rowspan="1" colspan="1">19 and 20 (Not described)</td><td rowspan="1" colspan="1">19 and 20 (Not described)</td><td rowspan="1" colspan="1">19 and 20 (Not described)</td><td rowspan="1" colspan="1">19 and 20 (Not described)</td><td rowspan="1" colspan="1">(20)</td></tr><tr><td rowspan="1" colspan="1">No tarsal spurs on legs</td><td rowspan="1" colspan="1">21 (21)</td><td rowspan="1" colspan="1">21 (21)</td><td rowspan="1" colspan="1">21 (21)</td><td rowspan="1" colspan="1">21 (21)</td><td rowspan="1" colspan="1">21 (21)</td><td rowspan="1" colspan="1">21 (21)</td><td rowspan="1" colspan="1">21 (21)</td><td rowspan="1" colspan="1">(21)</td></tr><tr><td rowspan="1" colspan="1">Terminal spines on coxopleura</td><td rowspan="1" colspan="1">2 (1)</td><td rowspan="1" colspan="1">2 (2)</td><td rowspan="1" colspan="1">2 (2)</td><td rowspan="1" colspan="1">2 (2)</td><td rowspan="1" colspan="1">1+2, (2) and 2+3</td><td rowspan="1" colspan="1">1+2 (2)</td><td rowspan="1" colspan="1">2 (2)</td><td rowspan="1" colspan="1">(1)</td></tr><tr><td rowspan="1" colspan="1">Distribution</td><td rowspan="1" colspan="1">Venezuela</td><td rowspan="1" colspan="1">Venezuela</td><td rowspan="1" colspan="1">Venezuela</td><td rowspan="1" colspan="1">Venezuela</td><td rowspan="1" colspan="1">Venezuela</td><td rowspan="1" colspan="1">Venezuela</td><td rowspan="1" colspan="1">Venezuela</td><td rowspan="1" colspan="1">Peru</td></tr></tbody></table></table-wrap><p><!--PageBreak--><!--PageBreak-->His descriptions are based only on the holotypes, and he did not describe the variation of some characters, such as the number of antennal articles, the distribution of paramedian sutures and the margination of tergites and the number of teeth of forcipular tooth-plates. For example, complete paramedian sutures are present in all of the González-Sponga’s (2002) species, however, the distribution of sutures vary. The complete paramedian sutures on tergite 3 are not as evident as on tergite 4, but the sutures always end at tergite 20. The number of teeth in forcipular tooth-plates also vary from 3+3 to 5+5.</p><p>Two other important characters that were omitted or were poorly described by <xref ref-type="bibr" rid="B13">González-Sponga (2002)</xref> are the incomplete paramedian sutures on the sternites and the distribution of tarsal spurs on the legs. The incomplete paramedian sutures were not mentioned in his paper, although they are clearly visible from sternites 1 to 18, being more evident on sternites 6-15. The tarsal spurs were only described for <italic><tp:taxon-name>Rhysida guayanica</tp:taxon-name></italic>, <italic><tp:taxon-name>Rhysida monaguensis</tp:taxon-name></italic> and <italic><tp:taxon-name>Rhysida porlamarensis</tp:taxon-name></italic>, but their distribution were not indicated.</p><p><italic><tp:taxon-name>Rhysida celeris</tp:taxon-name></italic> was originally described from ‘Carolina’ (<xref ref-type="bibr" rid="B14">Humbert and Saussure 1870</xref>, <xref ref-type="bibr" rid="B24">Saussure and Humbert 1872</xref>, <xref ref-type="bibr" rid="B29">Underwood 1887</xref>) and later on recorded also from Georgia, USA (<xref ref-type="bibr" rid="B22">Pocock 1893</xref>, <xref ref-type="bibr" rid="B18">Kraepelin 1903</xref>, <xref ref-type="bibr" rid="B1">Attems 1930</xref>). <xref ref-type="bibr" rid="B12">Crabill (1960)</xref> stated that the North American records were not corroborated, and <xref ref-type="bibr" rid="B26">Shelley (2002)</xref> deleted <italic><tp:taxon-name>Rhysida celeris</tp:taxon-name></italic> from the list of <tp:taxon-name>Scolopendromorpha</tp:taxon-name> of United States. Carolina is a common toponym in several countries in the Neotropical region. It exists in Puerto Rico, Cuba, Colombia (in the departments of Cesar, Antioquia and Magdalena), in Ecuador (in the departments of Guayas and Imbabura) and in Brazil. There is also a state of Carolina in the U.S. Virgin Islands, and also “La Carolina” in both, Mexico and Argentina. I did not examine the holotype of <italic><tp:taxon-name>Rhysida celeris</tp:taxon-name></italic>, but it is hosted (in alcohol) at the Myriapodological collection of Museum of Natural History of Genève, Switzerland. The specimen is labeled “<italic><tp:taxon-name>Branchiostoma celer</tp:taxon-name></italic> Humbert &amp; Saussure, type, from Caroline”. A second label reads “revision R. E. Crabill, back 1970” (Peter Schwendinger, personal communication). I do not know any other additional information on the type locality, therefore, the exact whereabouts of the type locality remains uncertain. However, it is more likely that the specimen had been collected somewhere in Antilles, Central or South America rather than in the USA.</p></tp:treatment-sec><tp:treatment-sec sec-type="Distribution"><title>Distribution.</title><p>Jamaica, Dominican Republic, Haiti, Nicaragua (<xref ref-type="bibr" rid="B20">Meinert 1886</xref>), Venezuela (<xref ref-type="bibr" rid="B5">Bücherl 1942</xref>, <xref ref-type="bibr" rid="B8">1959</xref>), Mexico (<xref ref-type="bibr" rid="B18">Kraepelin 1903</xref>, <xref ref-type="bibr" rid="B1">Attems 1930</xref>, <xref ref-type="bibr" rid="B5">Bücherl 1942</xref>), Bolivia (<xref ref-type="bibr" rid="B28">Silvestri 1897</xref>), Argentina (<xref ref-type="bibr" rid="B5">Bücherl 1942</xref>), Brazil (<xref ref-type="bibr" rid="B18">Kraepelin 1903</xref>, <xref ref-type="bibr" rid="B1">Attems 1930</xref>, <xref ref-type="bibr" rid="B5">Bücherl 1942</xref>, <xref ref-type="bibr" rid="B25">Schileyko 2002</xref>), Colombia (<xref ref-type="bibr" rid="B11">Chamberlin 1921</xref>), Ecuador, Peru (<xref ref-type="bibr" rid="B6">Bücherl 1950</xref>, <xref ref-type="bibr" rid="B19">Kraus 1957</xref>), Suriname and Paraguay (<xref ref-type="bibr" rid="B27">Silvestri 1895</xref>).</p></tp:treatment-sec><ref-list><ref id="B24"><mixed-citation xmlns:xlink="http://www.w3.org/1999/xlink" xlink:type="simple"><person-group><name name-style="western"><surname>Saussure</surname><given-names>H de</given-names></name><name name-style="western"><surname>Humbert</surname><given-names>A</given-names></name></person-group> (<year>1872</year>)<source> Études sur les myriapods In: Mission scientifique au Mexique et dans lámerique Centrale, recherches zoologiques, pt. 6, sect. 2. Paris, 1–211.</source></mixed-citation></ref><ref id="B17"><mixed-citation xmlns:xlink="http://www.w3.org/1999/xlink" xlink:type="simple"><person-group><name name-style="western"><surname>Kohlrausch</surname><given-names>E</given-names></name></person-group> (<year>1881</year>)<article-title> Gattungen und Arten der Scolopendriden.</article-title><source>Archiv fur Naturgeschichte </source><volume>47</volume>: <fpage>50</fpage>-<lpage>132</lpage>.</mixed-citation></ref><ref id="B20"><mixed-citation xmlns:xlink="http://www.w3.org/1999/xlink" xlink:type="simple"><person-group><name name-style="western"><surname>Meinert</surname><given-names>F</given-names></name></person-group> (<year>1886</year>)<article-title> Myriapoda Musei Cantabrigensis, Mass. Part I. Chilopoda.</article-title><source>Proceedings of the American Philosophical Society </source><volume>28</volume>: <fpage>161</fpage>-<lpage>232</lpage>.</mixed-citation></ref><ref id="B18"><mixed-citation xmlns:xlink="http://www.w3.org/1999/xlink" xlink:type="simple"><person-group><name name-style="western"><surname>Kraepelin</surname><given-names>K</given-names></name></person-group> (<year>1903</year>)<article-title> Revision der Scolopendriden.</article-title><source>Mitteilungen aus dem Naturhistorischen Museum in Hamburg </source><volume>20</volume>: <fpage>1</fpage>-<lpage>276</lpage>. doi: <ext-link ext-link-type="uri" xlink:href="http://dx.doi.org/10.1080/00222938500770151" xlink:type="simple">10.1080/00222938500770151</ext-link></mixed-citation></ref><ref id="B1"><mixed-citation xmlns:xlink="http://www.w3.org/1999/xlink" xlink:type="simple"><person-group><name name-style="western"><surname>Attems</surname><given-names>C</given-names></name></person-group> (<year>1930</year>)<article-title> Myriapoda 2. Scolopendromorpha.</article-title> In: <person-group><name name-style="western"><surname>Schulze</surname><given-names>FE</given-names></name><name name-style="western"><surname>Kükenthal</surname><given-names>W</given-names></name></person-group> (<role>Eds</role>). <issue-title>Das Tierreich 54.</issue-title><source>Walter de Gruyter, Berlin</source>: <fpage>1</fpage>-<lpage>308</lpage>.</mixed-citation></ref><ref id="B5"><mixed-citation xmlns:xlink="http://www.w3.org/1999/xlink" xlink:type="simple"><person-group><name name-style="western"><surname>Bücherl</surname><given-names>W</given-names></name></person-group> (<year>1942</year>)<article-title> Catálogo dos quilópodos da zona neotrópica.</article-title><source>Memórias do Instituto Butantan </source><volume>15</volume>: <fpage>251</fpage>-<lpage>372</lpage>.</mixed-citation></ref><ref id="B13"><mixed-citation xmlns:xlink="http://www.w3.org/1999/xlink" xlink:type="simple"><person-group><name name-style="western"><surname>González-Sponga</surname><given-names>MA</given-names></name></person-group> (<year>2002</year>)<article-title> Miriápodos de Venezuela. Descripción de siete nuevas especies del género <italic>Rhysida</italic> y redescripción de <italic>Rhysida longipes</italic> Newport, 1845 (Chilopoda: Scolopendridae).</article-title><source>Aula Y Ambiente </source><volume>4</volume>: <fpage>49</fpage>-<lpage>60</lpage>.</mixed-citation></ref><ref id="B4"><mixed-citation xmlns:xlink="http://www.w3.org/1999/xlink" xlink:type="simple"><person-group><name name-style="western"><surname>Bücherl</surname><given-names>W</given-names></name></person-group> (<year>1939</year>)<article-title> Os quilopodos do Brasil.</article-title><source>Memorias do Instituto Butantan </source><volume>13</volume>: <fpage>43</fpage>-<lpage>362</lpage>.</mixed-citation></ref><ref id="B7"><mixed-citation xmlns:xlink="http://www.w3.org/1999/xlink" xlink:type="simple"><person-group><name name-style="western"><surname>Bücherl</surname><given-names>W</given-names></name></person-group> (<year>1953</year>)<article-title> Quilópodos, aranhas e escorpiões enviados ao Instituto Butantan para determinação.</article-title><source>Memórias do Instituto Butantan </source><volume>25</volume>: <fpage>109</fpage>-<lpage>151</lpage>.</mixed-citation></ref><ref id="B14"><mixed-citation xmlns:xlink="http://www.w3.org/1999/xlink" xlink:type="simple"><person-group><name name-style="western"><surname>Humbert</surname><given-names>A</given-names></name><name name-style="western"><surname>Saussure</surname><given-names>H de</given-names></name></person-group> (<year>1870</year>)<article-title> Myriapoda nova Americana, Series 2.</article-title><source>Revue et Magasin de Zoologie </source><volume>22</volume>: <fpage>196</fpage>-<lpage>205</lpage>.</mixed-citation></ref><ref id="B29"><mixed-citation xmlns:xlink="http://www.w3.org/1999/xlink" xlink:type="simple"><person-group><name name-style="western"><surname>Underwood</surname><given-names>LM</given-names></name></person-group> (<year>1887</year>)<article-title> The Scolopendridae of the United States.</article-title><source>Entomologica Americana </source><volume>3</volume> (<issue>4</issue>): <fpage>61</fpage>-<lpage>65</lpage>.</mixed-citation></ref><ref id="B22"><mixed-citation xmlns:xlink="http://www.w3.org/1999/xlink" xlink:type="simple"><person-group><name name-style="western"><surname>Pocock</surname><given-names>RI</given-names></name></person-group> (<year>1893</year>)<article-title> Contributions to our knowledge of the arthropod fauna of the West Indies. Part II. Chilopoda.</article-title><source>Journal of Linnean Society of London, Zoology </source><volume>24</volume>: <fpage>454</fpage>-<lpage>473</lpage>.</mixed-citation></ref><ref id="B12"><mixed-citation xmlns:xlink="http://www.w3.org/1999/xlink" xlink:type="simple"><person-group><name name-style="western"><surname>Crabill</surname><given-names>RE</given-names></name></person-group> (<year>1960</year>)<article-title> A new American genus of cryptopid centipede, with an annotated key to the scolopendromorph genera from America north of Mexico. Proceedings of U. S.</article-title><source>Natural Museum </source><volume>111</volume>: <fpage>1</fpage>-<lpage>15</lpage>.</mixed-citation></ref><ref id="B26"><mixed-citation xmlns:xlink="http://www.w3.org/1999/xlink" xlink:type="simple"><person-group><name name-style="western"><surname>Shelley</surname><given-names>RM</given-names></name></person-group> (<year>2002</year>)<article-title> A synopsis of the North American centipedes of the order Scolopendromorpha (Chilopoda).</article-title><source>Virginia Museum of Natural History Memoir </source><volume>5</volume>: <fpage>1</fpage>-<lpage>108</lpage>.</mixed-citation></ref><ref id="B8"><mixed-citation xmlns:xlink="http://www.w3.org/1999/xlink" xlink:type="simple"><person-group><name name-style="western"><surname>Bücherl</surname><given-names>W</given-names></name></person-group> (<year>1959</year>)<article-title> Chilopoden von Venezuela (II).</article-title><source>Memórias do Instituto Butantan </source><volume>22</volume>: <fpage>233</fpage>-<lpage>241</lpage>.</mixed-citation></ref><ref id="B28"><mixed-citation xmlns:xlink="http://www.w3.org/1999/xlink" xlink:type="simple"><person-group><name name-style="western"><surname>Silvestri</surname><given-names>F</given-names></name></person-group> (<year>1897</year>)<article-title> Viaggio Del Dott. Alfredo Borelli nel Chaco Boliviano e nella Republica Argentina. IV. Chilopodi e Diplopodi. Bollettino dei Musei di zoologia ed anatomia comparata della R.</article-title><source>Università di Torino </source><volume>12</volume> (<issue>283</issue>): <fpage>1</fpage>-<lpage>11</lpage>.</mixed-citation></ref><ref id="B25"><mixed-citation xmlns:xlink="http://www.w3.org/1999/xlink" xlink:type="simple"><person-group><name name-style="western"><surname>Schileyko</surname><given-names>AA</given-names></name></person-group> (<year>2002</year>)<article-title> Scolopendromorpha.</article-title> In: <person-group><name name-style="western"><surname>Adis</surname><given-names>J</given-names></name></person-group> (<role>Ed</role>). <issue-title>Amazonian Arachnida and Myriapoda.</issue-title><source>Pensoft, Sofia, Moscow</source>: <fpage>479</fpage>-<lpage>500</lpage>.</mixed-citation></ref><ref id="B11"><mixed-citation xmlns:xlink="http://www.w3.org/1999/xlink" xlink:type="simple"><person-group><name name-style="western"><surname>Chamberlin</surname><given-names>RV</given-names></name></person-group> (<year>1921</year>)<article-title> Results of the Bryant Walker Expeditions of the University of the Michigan to Colombia, 1913, and British Guiana, 1914.</article-title><source>Occasional Papers of the Museum of Zoology </source><volume>97</volume>: <fpage>1</fpage>-<lpage>28</lpage>.</mixed-citation></ref><ref id="B6"><mixed-citation xmlns:xlink="http://www.w3.org/1999/xlink" xlink:type="simple"><person-group><name name-style="western"><surname>Bücherl</surname><given-names>W</given-names></name></person-group> (<year>1950</year>)<article-title> Quilópodos da Perú II.</article-title><source>Memórias do Instituto Butantan </source><volume>22</volume>: <fpage>173</fpage>-<lpage>186</lpage>.</mixed-citation></ref><ref id="B19"><mixed-citation xmlns:xlink="http://www.w3.org/1999/xlink" xlink:type="simple"><person-group><name name-style="western"><surname>Kraus</surname><given-names>O</given-names></name></person-group> (<year>1957</year>)<source> Myriapoden aus Peru, VI: Chilopoden. Senckenbergiana Biologica 38 (5/6): 359–404.</source></mixed-citation></ref><ref id="B27"><mixed-citation xmlns:xlink="http://www.w3.org/1999/xlink" xlink:type="simple"><person-group><name name-style="western"><surname>Silvestri</surname><given-names>F</given-names></name></person-group> (<year>1895</year>)<article-title> Viaggio deo dottor Alfredo Borelli nella Republica Argentina e nel Paraguay XIV. Chilopodi e Diplopodi.</article-title><source>Bolletino dei Musei di Zoologia ed Anatomia Comparata </source><volume>10</volume> (<issue>203</issue>): <fpage>1</fpage>-<lpage>12</lpage>.</mixed-citation></ref></ref-list></tp:taxon-treatment>
